# Supplementary material for: A Dual and Rapid RPA-CRISPR/Cas12a Method for Simultaneous Detection of Cattle and Soybean-Derived Adulteration in Goat Milk Powder
Source: Foods. 2024 May 24;13(11):1637. doi: 10.3390/foods13111637 (PMC11172236; doi:10.3390/foods13111637)
Supplement: Supplementary file 1 [file foods-13-01637-s001.zip]

Archive with 1 entries (1 files):
- foods-2983607-supplementary.pdf
